# Supplementary material for: The Thermal Stability of the Collagen Triple Helix Is Tuned According to the Environmental Temperature
Source: Int J Mol Sci. 2022 Feb 12;23(4):2040. doi: 10.3390/ijms23042040 (PMC8877210; doi:10.3390/ijms23042040)
Supplement: Supplementary file 1 [file ijms-23-02040-s001.zip]

Archive with 1 entries (1 files):
- ijms-1566872-supplementary.pdf
